# Supplementary material for: Optical Coherence Tomography in the Differential Diagnosis of Patients with Multiple Sclerosis and Patients with MRI Nonspecific White Matter Lesions
Source: Sensors (Basel). 2021 Oct 27;21(21):7127. doi: 10.3390/s21217127 (PMC8588219; doi:10.3390/s21217127)
Supplement: Supplementary file 1 [file sensors-21-07127-s001.zip]

Archive with 1 entries (1 files):
- sensors-1398135-supplementary.PDF
